# Supplementary material for: Tracking the Molecular Scenarios for Tumorigenic Remodeling of Extracellular Matrix Based on Gene Expression Profiling in Equine Skin Neoplasia Models
Source: Int J Mol Sci. 2022 Jun 10;23(12):6506. doi: 10.3390/ijms23126506 (PMC9223705; doi:10.3390/ijms23126506)
Supplement: Supplementary file 1 [file ijms-23-06506-s001.zip]

Archive with 1 entries (1 files):
- ijms-1763503-supplementary.pdf
